# Supplementary material for: A20 and the noncanonical NF-κB pathway are key regulators of neutrophil recruitment during fetal ontogeny
Source: JCI Insight. 2023 Feb 22;8(4):e155968. doi: 10.1172/jci.insight.155968 (PMC9977499; doi:10.1172/jci.insight.155968)
Supplement: Supplemental table 1 [file jciinsight-8-155968-s019.xlsx]

## Sheet: Sheet1
geneSet	description	link	size	overlap	expect	enrichmentRatio	pValue	FDR	overlapId	userId
GO:0002683	negative regulation of immune system process	http://amigo.geneontology.org/amigo/term/GO:0002683	409	13	1.99892	6.50351	8.18832e-08	0.00105277	383;2633;3280;3949;4780;7128;7430;11213;27202;55080;55824;64092;100507436	C5AR2;MICA;TAPBPL;GBP1;HES1;SAMSN1;ARG1;NFE2L2;TNFAIP3;PAG1;EZR;LDLR;IRAK3
GO:0002682	regulation of immune system process	http://amigo.geneontology.org/amigo/term/GO:0002682	1371	20	6.70054	2.98483	6.37072e-06	0.0409542	182;383;2633;3280;3572;3594;3949;4780;5004;5005;7037;7071;7128;7430;11213;27202;55080;55824;64092;100507436	C5AR2;MICA;TAPBPL;IL12RB1;GBP1;IL6ST;KLF10;HES1;TFRC;ORM2;ORM1;SAMSN1;ARG1;NFE2L2;TNFAIP3;PAG1;EZR;LDLR;IRAK3;JAG1
GO:0050710	negative regulation of cytokine secretion	http://amigo.geneontology.org/amigo/term/GO:0050710	60	5	0.29324	17.0509	1.0824e-05	0.046248	2633;7128;7430;7850;27202	C5AR2;GBP1;TNFAIP3;EZR;IL1R2
GO:0002250	adaptive immune response	http://amigo.geneontology.org/amigo/term/GO:0002250	377	10	1.84253	5.42733	1.43884e-05	0.046248	182;383;3251;3572;3594;7037;7128;55824;64092;100507436	MICA;IL12RB1;IL6ST;TFRC;SAMSN1;ARG1;HPRT1;TNFAIP3;PAG1;JAG1
GO:0050707	regulation of cytokine secretion	http://amigo.geneontology.org/amigo/term/GO:0050707	177	7	0.865059	8.09194	2.48813e-05	0.0548089	2633;5004;5005;7128;7430;7850;27202	C5AR2;GBP1;ORM2;ORM1;TNFAIP3;EZR;IL1R2
GO:0050709	negative regulation of protein secretion	http://amigo.geneontology.org/amigo/term/GO:0050709	120	6	0.58648	10.2305	2.62661e-05	0.0548089	2633;7128;7430;7850;27202;415116	C5AR2;GBP1;PIM3;TNFAIP3;EZR;IL1R2
GO:0001818	negative regulation of cytokine production	http://amigo.geneontology.org/amigo/term/GO:0001818	252	8	1.23161	6.49557	3.11307e-05	0.0548089	383;2633;5004;7128;7430;7850;11213;27202	C5AR2;GBP1;ORM1;ARG1;TNFAIP3;EZR;IRAK3;IL1R2
GO:0002792	negative regulation of peptide secretion	http://amigo.geneontology.org/amigo/term/GO:0002792	127	6	0.620692	9.66663	3.61815e-05	0.0548089	2633;7128;7430;7850;27202;415116	C5AR2;GBP1;PIM3;TNFAIP3;EZR;IL1R2
GO:0042542	response to hydrogen peroxide	http://amigo.geneontology.org/amigo/term/GO:0042542	131	6	0.640241	9.37147	4.30728e-05	0.0548089	383;388;4780;6546;7128;8678	BECN1;RHOB;SLC8A1;ARG1;NFE2L2;TNFAIP3
GO:0032715	negative regulation of interleukin-6 production	http://amigo.geneontology.org/amigo/term/GO:0032715	41	4	0.200381	19.962	4.65578e-05	0.0548089	5004;7128;11213;27202	C5AR2;ORM1;TNFAIP3;IRAK3
GO:0071236	cellular response to antibiotic	http://amigo.geneontology.org/amigo/term/GO:0071236	133	6	0.650016	9.23054	4.68926e-05	0.0548089	383;388;1396;4780;7128;8678	BECN1;RHOB;ARG1;NFE2L2;TNFAIP3;CRIP1
GO:0050663	cytokine secretion	http://amigo.geneontology.org/amigo/term/GO:0050663	202	7	0.987242	7.09046	5.77857e-05	0.0584639	2633;5004;5005;7128;7430;7850;27202	C5AR2;GBP1;ORM2;ORM1;TNFAIP3;EZR;IL1R2
GO:0070301	cellular response to hydrogen peroxide	http://amigo.geneontology.org/amigo/term/GO:0070301	85	5	0.415424	12.0359	5.91142e-05	0.0584639	383;388;4780;7128;8678	BECN1;RHOB;ARG1;NFE2L2;TNFAIP3
GO:0050704	regulation of interleukin-1 secretion	http://amigo.geneontology.org/amigo/term/GO:0050704	46	4	0.224818	17.7922	7.36477e-05	0.0659258	5004;5005;7128;7850	ORM2;ORM1;TNFAIP3;IL1R2
GO:0051240	positive regulation of multicellular organismal process	http://amigo.geneontology.org/amigo/term/GO:0051240	1637	20	8.00057	2.49982	8.38197e-05	0.0659258	182;388;2023;3280;3480;3572;3594;3949;4780;5004;5005;6498;6546;6934;7037;7071;7128;7430;8678;11213	BECN1;RHOB;IL12RB1;IL6ST;KLF10;HES1;TFRC;TCF7L2;ORM2;SLC8A1;ORM1;NFE2L2;TNFAIP3;SKIL;EZR;LDLR;ENO1;IRAK3;JAG1;IGF1R
GO:2000737	negative regulation of stem cell differentiation	http://amigo.geneontology.org/amigo/term/GO:2000737	18	3	0.0879721	34.1017	8.688e-05	0.0659258	182;3280;4780	HES1;NFE2L2;JAG1
GO:0045824	negative regulation of innate immune response	http://amigo.geneontology.org/amigo/term/GO:0045824	48	4	0.234592	17.0509	8.71696e-05	0.0659258	383;7128;11213;100507436	MICA;ARG1;TNFAIP3;IRAK3
GO:0002819	regulation of adaptive immune response	http://amigo.geneontology.org/amigo/term/GO:0002819	152	6	0.742875	8.07673	9.85206e-05	0.0676455	383;3572;3594;7037;7128;64092	IL12RB1;IL6ST;TFRC;SAMSN1;ARG1;TNFAIP3
GO:0002694	regulation of leukocyte activation	http://amigo.geneontology.org/amigo/term/GO:0002694	475	10	2.32149	4.30759	0.000101393	0.0676455	383;3280;3572;3594;3949;7037;7128;55824;64092;100507436	MICA;IL12RB1;IL6ST;HES1;TFRC;SAMSN1;ARG1;TNFAIP3;PAG1;LDLR
GO:0002695	negative regulation of leukocyte activation	http://amigo.geneontology.org/amigo/term/GO:0002695	156	6	0.762425	7.86963	0.00011367	0.0676455	383;3949;7128;55824;64092;100507436	MICA;SAMSN1;ARG1;TNFAIP3;PAG1;LDLR
GO:0032720	negative regulation of tumor necrosis factor production	http://amigo.geneontology.org/amigo/term/GO:0032720	52	4	0.254142	15.7393	0.000119502	0.0676455	5004;7128;11213;27202	C5AR2;ORM1;TNFAIP3;IRAK3
GO:0002456	T cell mediated immunity	http://amigo.geneontology.org/amigo/term/GO:0002456	99	5	0.483846	10.3339	0.000122224	0.0676455	182;383;3251;3594;100507436	MICA;IL12RB1;ARG1;HPRT1;JAG1
GO:0050701	interleukin-1 secretion	http://amigo.geneontology.org/amigo/term/GO:0050701	53	4	0.259029	15.4423	0.00012878	0.0676455	5004;5005;7128;7850	ORM2;ORM1;TNFAIP3;IL1R2
GO:0051249	regulation of lymphocyte activation	http://amigo.geneontology.org/amigo/term/GO:0051249	398	9	1.94516	4.62687	0.000135391	0.0676455	383;3280;3572;3594;7037;7128;55824;64092;100507436	MICA;IL12RB1;IL6ST;HES1;TFRC;SAMSN1;ARG1;TNFAIP3;PAG1
GO:1903556	negative regulation of tumor necrosis factor superfamily cytokine production	http://amigo.geneontology.org/amigo/term/GO:1903556	54	4	0.263916	15.1563	0.000138569	0.0676455	5004;7128;11213;27202	C5AR2;ORM1;TNFAIP3;IRAK3
GO:1900041	negative regulation of interleukin-2 secretion	http://amigo.geneontology.org/amigo/term/GO:1900041	4	2	0.0195493	102.305	0.000140568	0.0676455	2633;7430	GBP1;EZR
GO:0009615	response to virus	http://amigo.geneontology.org/amigo/term/GO:0009615	313	8	1.52974	5.22966	0.000142057	0.0676455	2023;2633;2962;3594;7128;8678;11213;100507436	BECN1;MICA;GTF2F1;IL12RB1;GBP1;TNFAIP3;ENO1;IRAK3
GO:0072665	protein localization to vacuole	http://amigo.geneontology.org/amigo/term/GO:0072665	56	4	0.273691	14.615	0.000159748	0.0732711	2633;7128;8678;10490	BECN1;VTI1B;GBP1;TNFAIP3
GO:0006955	immune response	http://amigo.geneontology.org/amigo/term/GO:0006955	1867	21	9.12466	2.30146	0.000173746	0.0732711	182;383;535;1396;2633;3251;3480;3572;3594;5004;5005;7037;7128;7430;7850;11213;27202;55824;64092;89122;100507436	C5AR2;ATP6V0A1;TRIM4;MICA;IL12RB1;GBP1;IL6ST;TFRC;ORM2;ORM1;SAMSN1;ARG1;HPRT1;TNFAIP3;PAG1;CRIP1;EZR;IRAK3;JAG1;IL1R2;IGF1R
GO:0051224	negative regulation of protein transport	http://amigo.geneontology.org/amigo/term/GO:0051224	169	6	0.82596	7.26427	0.000176097	0.0732711	2633;7128;7430;7850;27202;415116	C5AR2;GBP1;PIM3;TNFAIP3;EZR;IL1R2
GO:0032703	negative regulation of interleukin-2 production	http://amigo.geneontology.org/amigo/term/GO:0032703	23	3	0.112409	26.6883	0.000185271	0.0732711	2633;7128;7430	GBP1;TNFAIP3;EZR
GO:0050865	regulation of cell activation	http://amigo.geneontology.org/amigo/term/GO:0050865	512	10	2.50232	3.9963	0.000187028	0.0732711	383;3280;3572;3594;3949;7037;7128;55824;64092;100507436	MICA;IL12RB1;IL6ST;HES1;TFRC;SAMSN1;ARG1;TNFAIP3;PAG1;LDLR
GO:0002460	adaptive immune response based on somatic recombination of immune receptors built from immunoglobulin superfamily domains	http://amigo.geneontology.org/amigo/term/GO:0002460	245	7	1.1974	5.84601	0.000192317	0.0732711	182;383;3251;3594;7037;7128;100507436	MICA;IL12RB1;TFRC;ARG1;HPRT1;TNFAIP3;JAG1
GO:1904950	negative regulation of establishment of protein localization	http://amigo.geneontology.org/amigo/term/GO:1904950	172	6	0.840622	7.13757	0.000193763	0.0732711	2633;7128;7430;7850;27202;415116	C5AR2;GBP1;PIM3;TNFAIP3;EZR;IL1R2
GO:0002684	positive regulation of immune system process	http://amigo.geneontology.org/amigo/term/GO:0002684	962	14	4.70162	2.9777	0.00020692	0.0760107	182;383;2633;3280;3572;3594;7037;7071;7128;7430;11213;27202;55824;100507436	C5AR2;MICA;IL12RB1;GBP1;IL6ST;KLF10;HES1;TFRC;ARG1;TNFAIP3;PAG1;EZR;IRAK3;JAG1
GO:0050866	negative regulation of cell activation	http://amigo.geneontology.org/amigo/term/GO:0050866	176	6	0.860171	6.97535	0.000219466	0.0783798	383;3949;7128;55824;64092;100507436	MICA;SAMSN1;ARG1;TNFAIP3;PAG1;LDLR
GO:0001817	regulation of cytokine production	http://amigo.geneontology.org/amigo/term/GO:0001817	630	11	3.07902	3.57256	0.000231997	0.078851	383;2633;3572;3594;5004;5005;7128;7430;7850;11213;27202	C5AR2;IL12RB1;GBP1;IL6ST;ORM2;ORM1;ARG1;TNFAIP3;EZR;IRAK3;IL1R2
GO:0050708	regulation of protein secretion	http://amigo.geneontology.org/amigo/term/GO:0050708	428	9	2.09178	4.30255	0.000233051	0.078851	2633;5004;5005;6934;7128;7430;7850;27202;415116	C5AR2;GBP1;PIM3;TCF7L2;ORM2;ORM1;TNFAIP3;EZR;IL1R2
GO:0046649	lymphocyte activation	http://amigo.geneontology.org/amigo/term/GO:0046649	636	11	3.10835	3.53886	0.00025173	0.0829868	383;3251;3280;3572;3594;7037;7128;55824;64092;359948;100507436	MICA;IL12RB1;IL6ST;HES1;TFRC;SAMSN1;ARG1;HPRT1;TNFAIP3;PAG1;IRF2BP2
GO:0031348	negative regulation of defense response	http://amigo.geneontology.org/amigo/term/GO:0031348	184	6	0.89927	6.67208	0.00027891	0.0896487	383;3949;7128;7850;11213;100507436	MICA;ARG1;TNFAIP3;LDLR;IRAK3;IL1R2
GO:1903531	negative regulation of secretion by cell	http://amigo.geneontology.org/amigo/term/GO:1903531	188	6	0.918819	6.53012	0.00031303	0.0981618	2633;7128;7430;7850;27202;415116	C5AR2;GBP1;PIM3;TNFAIP3;EZR;IL1R2
